# Supplementary material for: Vaccination with Plasmids Encoding the Fusion Proteins D-S1, D-S1N and O-SN from SARS-CoV-2 Induces an Effective Humoral and Cellular Immune Response in Mice
Source: Vaccines (Basel). 2025 Jan 28;13(2):134. doi: 10.3390/vaccines13020134 (PMC11860763; doi:10.3390/vaccines13020134)
Supplement: Supplementary file 1 [file vaccines-13-00134-s001.zip]

Archive with 1 entries (1 files):
- vaccines-3392550-supplementary.pdf
